# Supplementary material for: Physiological traits underlying sodicity tolerance in Jamun (Syzygium cumini L. Skeels) cultivars
Source: PeerJ. 2025 Mar 25;13:e19132. doi: 10.7717/peerj.19132 (PMC11952042; doi:10.7717/peerj.19132)
Supplement: Supplemental Information 2 [file peerj-13-19132-s002.csv]

Genotype	Trt	Group	TCSA	CV	LA	SPAD	Pn	E	gs	Ci	WUE	Anth	Flav	APX	CAT	POX	SOD	Prol	Na	K	Ca	Mg	Cl	K/Na
J-37	Control	J37_C	11.43	0.77	92.02	46.2	8.66	2.89	0.14	281.52	3	0.19	0.62	2.85	1.82	6.96	4.17	1.22	2.07	4.52	3.59	2.43	1.95	2.18
J-37	Control	J37_C	11.19	0.91	87.01	48.6	8.72	2.77	0.12	289.63	3.15	0.21	0.65	3.01	1.61	6.88	4.39	1.26	1.88	4.38	3.67	2.27	1.88	2.33
J-37	Control	J37_C	11.61	0.92	89.84	46.8	8.52	2.92	0.14	277.91	2.92	0.17	0.61	2.88	1.77	6.82	4.07	1.32	1.96	4.37	3.73	2.38	1.92	2.23
J-37	Control	J37_C	10.88	0.95	88.51	45.9	9.07	2.89	0.16	288.31	3.14	0.22	0.66	3.07	1.56	7.01	4.33	1.37	2.07	4.37	3.71	2.41	1.98	2.11
J-37	Control	J37_C	11.35	0.89	92.47	48.8	8.44	2.67	0.12	280.74	3.16	0.18	0.61	2.84	1.88	6.68	3.98	1.22	1.91	4.49	3.55	2.31	1.84	2.35
J-37	Control	J37_C	11.78	0.87	88.69	48.2	8.51	2.97	0.12	281.65	2.87	0.17	0.63	2.92	1.67	6.95	4.17	1.28	1.96	4.36	3.82	2.37	1.88	2.22
J-42	Control	J42_C	15.23	0.84	84.26	41.2	9.16	3.43	0.16	251.44	2.67	0.21	0.67	4.22	2.93	5.04	6.59	0.95	2.02	2.77	3.88	4.03	1.31	1.37
J-42	Control	J42_C	13.29	0.74	85.91	39.6	9.45	3.41	0.16	247.73	2.77	0.24	0.62	4.15	2.78	5.19	6.55	0.98	2.19	2.81	4.06	3.96	1.34	1.28
J-42	Control	J42_C	13.54	0.77	82.83	39.5	8.89	3.07	0.12	262.38	2.9	0.22	0.66	4.29	2.91	5.23	6.73	1.04	1.97	2.92	3.91	4.11	1.28	1.48
J-42	Control	J42_C	14.71	0.81	85.16	42.3	9.28	3.51	0.18	260.37	2.64	0.25	0.69	4.37	3.02	5.31	6.49	1.02	2.15	3.04	4.07	3.92	1.44	1.41
J-42	Control	J42_C	13.69	0.75	82.56	38.5	8.94	3.07	0.14	248.74	2.91	0.21	0.66	4.19	2.74	5.09	6.78	0.88	1.97	2.68	3.88	4.16	1.24	1.36
J-42	Control	J42_C	13.71	0.73	84.98	41.4	9.22	3.16	0.16	251.26	2.92	0.22	0.62	4.24	2.83	5.11	6.51	0.92	2.04	2.79	3.91	3.96	1.29	1.37
KB	Control	KB_C	11.4	1.04	82.34	50.3	9.38	4.42	0.21	322.01	2.12	0.22	0.57	3.13	3.19	8.07	4.82	2.07	1.26	2.85	2.28	2.51	1.34	2.26
KB	Control	KB_C	10.2	0.96	81.5	51.3	8.71	4.17	0.24	307.11	2.09	0.21	0.52	2.97	3.31	8.19	4.51	2.19	1.41	3.01	2.37	2.44	1.46	2.13
KB	Control	KB_C	9.67	1.23	77.29	51.7	8.96	4.32	0.17	311.82	2.07	0.18	0.57	3.19	3.28	7.94	4.77	2.14	1.29	2.94	2.19	2.74	1.38	2.28
KB	Control	KB_C	10.83	1.07	82.31	49.8	9.11	4.41	0.24	320.17	2.07	0.24	0.58	3.22	3.39	8.21	4.72	1.95	1.39	3.05	2.41	2.71	1.44	2.19
KB	Control	KB_C	9.96	0.94	80.22	53.2	8.79	4.22	0.21	306.94	2.08	0.18	0.56	3.01	3.17	7.95	4.52	2.21	1.28	2.85	2.18	2.48	1.32	2.23
KB	Control	KB_C	10.85	0.97	78.61	50.9	9.16	4.27	0.19	313.69	2.15	0.19	0.52	2.96	3.13	8.02	4.56	2.08	1.22	2.81	2.15	2.62	1.35	2.3
GP	Control	GP_C	20.38	2.45	88.31	42.5	10.79	3.96	0.19	294.56	2.72	0.17	0.65	3.21	2.17	5.02	2.08	1.78	1.78	3.32	4.51	2.81	0.88	1.87
GP	Control	GP_C	17.9	2.78	85.03	41.9	10.67	3.61	0.15	290.17	2.96	0.15	0.71	3.27	2.34	4.87	2.17	1.86	1.95	3.52	4.62	2.82	0.84	1.81
GP	Control	GP_C	16.72	1.95	86.95	40.3	11.06	3.74	0.17	286.38	2.96	0.21	0.64	2.98	2.28	4.66	3.06	1.88	1.95	3.21	4.55	2.87	0.87	1.65
GP	Control	GP_C	19.24	2.51	88.07	42.8	9.84	3.85	0.19	286.37	2.56	0.2	0.71	3.26	2.38	5.01	2.32	1.91	2.01	3.17	4.47	2.71	0.91	1.58
GP	Control	GP_C	17.68	2.26	85.16	40.9	10.02	3.66	0.15	295.61	2.74	0.17	0.66	3.07	2.17	4.78	2.49	1.71	1.78	3.36	4.63	2.92	0.82	1.89
GP	Control	GP_C	17.91	2.27	86.98	41.2	11.37	3.71	0.18	291.04	3.06	0.17	0.64	3.18	2.25	4.77	2.45	1.82	1.82	3.48	4.58	2.83	0.85	1.91
J-37	Sodic	J37_S	8.53	0.67	85.68	45.1	7.04	2.01	0.08	235.01	3.5	0.34	0.84	4.41	3.22	7.51	7.88	3.81	3.57	4.07	4.12	2.05	2.45	1.14
J-37	Sodic	J37_S	10.06	0.8	83.61	43.8	6.95	1.98	0.09	240.87	3.51	0.36	0.81	4.35	3.47	7.28	8.17	3.94	3.49	4.25	4.08	2.22	2.61	1.22
J-37	Sodic	J37_S	9.32	0.79	83.22	46.3	7.11	2.14	0.09	240.16	3.32	0.31	0.85	4.09	3.39	7.12	8.23	3.88	4.02	4.18	4.17	2.11	2.59	1.04
J-37	Sodic	J37_S	9.61	0.79	86.37	44.1	6.78	1.94	0.11	242.34	3.49	0.38	0.88	4.41	3.47	7.44	8.18	3.96	3.81	4.07	3.99	2.21	2.47	1.07
J-37	Sodic	J37_S	9.22	0.68	82.55	47.9	7.25	2.11	0.08	239.14	3.44	0.31	0.79	4.61	3.21	7.25	7.95	3.79	3.56	4.25	4.22	2.08	2.63	1.19
J-37	Sodic	J37_S	9.17	0.74	83.64	43.1	7.06	2.06	0.09	233.69	3.43	0.33	0.79	3.96	3.33	7.31	8.06	3.86	3.68	4.19	4.14	2.12	2.56	1.14
J-42	Sodic	J42_S	9.34	0.53	82.03	35.2	7.25	2.44	0.11	202.87	2.97	0.33	0.82	4.47	3.12	7.18	6.77	1.54	4.06	2.89	4.17	2.87	3.04	0.71
J-42	Sodic	J42_S	9.32	0.57	81.92	33.9	8.13	2.62	0.12	198.58	3.1	0.37	0.83	4.61	3.01	7.02	6.61	1.29	4.17	2.51	4.03	3.01	2.96	0.6
J-42	Sodic	J42_S	10.26	0.61	82.65	32.8	7.34	2.72	0.12	207.44	2.7	0.34	0.86	4.73	3.15	7.22	6.84	1.44	4.28	2.55	3.85	2.92	3.18	0.6
J-42	Sodic	J42_S	9.96	0.62	84.16	35.1	7.71	2.71	0.1	205.67	2.85	0.38	0.88	4.81	2.98	7.19	6.88	1.51	4.09	2.81	4.11	3.04	3.14	0.69
J-42	Sodic	J42_S	9.51	0.54	80.07	32.7	7.42	2.43	0.13	199.69	3.05	0.31	0.81	4.46	3.21	7.07	6.66	1.38	4.22	2.54	3.96	2.88	2.98	0.6
J-42	Sodic	J42_S	9.42	0.56	82.34	34.1	7.46	2.58	0.13	203.81	2.89	0.39	0.83	4.51	3.04	7.15	6.72	1.36	4.18	2.56	4	2.84	3.06	0.61
KB	Sodic	KB_S	7.37	0.82	75.11	47.8	7.23	3.01	0.13	256.69	2.4	0.34	0.94	5.34	3.57	8.02	6.16	3.28	3.41	2.81	2.33	2.43	2.98	0.82
KB	Sodic	KB_S	6.53	0.61	72.04	46.3	6.89	2.89	0.12	268.63	2.38	0.36	0.98	5.11	3.42	8.19	6.03	3.09	3.64	3.04	2.46	2.25	3.07	0.84
KB	Sodic	KB_S	7.33	0.82	74.28	45.1	7.04	2.43	0.11	263.96	2.9	0.39	0.88	5.11	3.34	8.21	5.91	3.17	3.59	2.81	2.28	2.29	3.11	0.78
KB	Sodic	KB_S	7.21	0.79	76.02	44.6	6.89	2.86	0.11	266.38	2.41	0.39	0.96	5.29	3.61	8.25	5.84	3.33	3.48	3.01	2.43	2.27	2.99	0.86
KB	Sodic	KB_S	7.01	0.71	71.65	49.1	7.14	2.66	0.14	260.94	2.68	0.36	0.99	5.06	3.37	8.06	6.17	3.07	3.61	2.77	2.31	2.41	2.94	0.77
KB	Sodic	KB_S	6.98	0.73	73.68	45.3	7.06	2.75	0.09	261.59	2.57	0.34	0.91	5.14	3.46	8.16	6.14	3.15	3.54	2.81	2.35	2.33	3.21	0.79
GP	Sodic	GP_S	13.98	1.81	82.23	36.2	6.03	2.44	0.08	238.47	2.47	0.31	0.95	6.23	4.89	7.82	5.41	4.24	3.47	2.68	4.32	2.64	2.23	0.77
GP	Sodic	GP_S	16.25	1.94	82.81	33.4	7.14	2.38	0.09	235.91	3	0.28	0.96	6.54	4.55	7.85	5.27	3.87	3.61	2.81	4.43	2.65	2.41	0.78
GP	Sodic	GP_S	13	1.74	81.25	34.1	7.08	2.27	0.09	230.46	3.12	0.34	0.92	6.72	4.76	8.01	5.33	4.18	3.67	2.92	4.48	2.75	2.29	0.8
GP	Sodic	GP_S	12.89	1.77	84.15	37.1	6.91	2.31	0.11	236.91	2.99	0.3	0.96	6.37	4.88	8.04	5.49	3.95	3.65	2.66	4.27	2.78	2.44	0.73
GP	Sodic	GP_S	14.63	1.89	78.51	33.8	6.47	2.44	0.08	230.88	2.65	0.32	0.88	6.74	4.65	7.91	5.22	4.04	3.44	2.91	4.52	2.56	2.28	0.85
GP	Sodic	GP_S	15.28	1.84	83.62	32.7	6.43	2.33	0.09	236.37	2.76	0.31	0.99	6.52	4.71	7.85	5.33	4.16	3.59	2.82	4.42	2.66	2.36	0.79
